# Supplementary material for: Ni2Si(P2O7)2
Source: Acta Crystallogr Sect E Struct Rep Online. 2009 Jun 27;65(Pt 7):i55. doi: 10.1107/S1600536809021734 (PMC2969362; doi:10.1107/S1600536809021734)
Supplement: Supplementary file 1 [file e-65-00i55-sup1.cif]

##############################################################################
###                                                                        ###
###        Electronic paper (Acta Crystallographica Section E)             ###
###                                                                        ###
##############################################################################
#                                                                            #
# This CIF contains the data in a paper accepted for publication in Acta     #
# Crystallographica Section E. It conforms to the requirements of Notes      #
# for Authors for Section E, and has been peer reviewed under the auspices   #
# of the IUCr Commission on Journals.                                        #
#                                                                            #
# Full details of the Crystallographic Information File format               #
# are given in the paper "The Crystallographic Information File (CIF):       #
# a New Standard Archive File for Crystallography" by S. R. Hall, F. H.      #
# Allen and I. D. Brown [Acta Cryst. (1991), A47, 655-685].                  #
#                                                                            #
# The current version of the core CIF dictionary is obtainable from          #
# ftp://ftp.iucr.org/pub/cif_core.dic. The current version number is 2.4.    #
#                                                                            #
# Software is freely available for graphical display of the structure(s) in  #
# this CIF.  For information consult the CIF home page http://www.iucr.org/  #
# cif/home.html                                                              #
#                                                                            #
# This file may be used for bona fide research purposes within the           #
# scientific community so long as proper attribution is given to the journal # 
# article from which it was obtained.                                        #
#                                                                            #
##############################################################################
                                             
data_global
_audit_creation_method     'Jana2000 Version : 04/11/2005'
_journal_date_recd_electronic     2009-05-07
_journal_date_accepted     2009-06-08
_journal_name_full     'Acta Crystallographica, Section E'
_journal_year     2009
_journal_volume     65
_journal_issue      7
_journal_page_first     i55
_journal_page_last     i55
_journal_paper_category     QI
_journal_coeditor_code     MG2073
_publ_contact_author_name     'Dr. Brahim El Bali'
_publ_contact_author_address
;
Laboratory of Mineral Solid and Analytical Chemistry
Department of Chemistry
Faculty of Sciences
PO Box 717
60000 Oujda
Morocco
;
_publ_contact_author_email     belbali@fso.ump.ma
_publ_contact_author_fax     '00212-0536500603'
_publ_contact_author_phone     '00212-0536500601'
_publ_section_title
;
Nickel silicon diphosphate, Ni~2~Si(P~2~O~7~)~2~
;
loop_
    _publ_author_name
    _publ_author_address
    'Toubi, Yahya'
;
Laboratory of Mineral Solid and Analytical Chemistry
"LCSMA"
Department of Chemistry
Faculty of Sciences
University Mohamed I
PO Box 717
60000 Oujda
Morocco
;
    'Essehli, Rachid'
;
Laboratory of Mineral Solid and Analytical Chemistry
"LCSMA"
Department of Chemistry
Faculty of Sciences
University Mohamed I
PO Box 717
60000 Oujda
Morocco
;
    'Du\<sek, Michal'
;
Institute of Physics of the ASCR
Na Slovance 2
182 21 Praha 8
Czech Republic
;
    'Fejfarov\'a, Karla'
;
Institute of Physics of the ASCR
Na Slovance 2
182 21 Praha 8
Czech Republic
;
    'El Bali, Brahim'
;
Laboratory of Mineral Solid and Analytical Chemistry
"LCSMA"
Department of Chemistry
Faculty of Sciences
University Mohamed I
PO Box 717
60000 Oujda
Morocco
;
data_I
_chemical_name_systematic
;
dinickel(II) silicon bis[diphosphate(4-)]
;
_chemical_name_common     'nickel silicon diphosphate'
_chemical_formula_moiety     ?
_chemical_formula_sum     'Ni2 O14 P4 Si1'
_chemical_formula_structural     'Ni2 Si (P2 O7)2'
_chemical_formula_analytical     ?
_chemical_formula_iupac     'Ni2 Si (P2 O7)2'
_chemical_formula_weight     493.3
_chemical_melting_point     ?
_symmetry_cell_setting     monoclinic
_symmetry_space_group_name_H-M     'C 2/c'
_symmetry_space_group_name_Hall     '-C 2yc'
loop_
    _symmetry_equiv_pos_site_id
    _symmetry_equiv_pos_as_xyz
    1 x,y,z
    2 -x,y,-z+1/2
    3 -x,-y,-z
    4 x,-y,z+1/2
    5 x+1/2,y+1/2,z
    6 -x+1/2,y+1/2,-z+1/2
    7 -x+1/2,-y+1/2,-z
    8 x+1/2,-y+1/2,z+1/2
_cell_length_a     16.8615(9)
_cell_length_b     4.8948(2)
_cell_length_c     12.1925(5)
_cell_angle_alpha     90
_cell_angle_beta     103.693(4)
_cell_angle_gamma     90
_cell_volume     977.69(8)
_cell_formula_units_Z     4
_cell_measurement_reflns_used     3598
_cell_measurement_theta_min     2.6616
_cell_measurement_theta_max     26.4918
_cell_measurement_temperature     295
_cell_special_details
; ?
;
_exptl_crystal_description     plate
_exptl_crystal_colour     yellow
_exptl_crystal_size_max     0.2707
_exptl_crystal_size_mid     0.1624
_exptl_crystal_size_min     0.0662
_exptl_crystal_density_diffrn     3.3506
_exptl_crystal_density_meas     ?
_exptl_crystal_density_method     'not measured'
_exptl_crystal_F_000     968
_exptl_absorpt_coefficient_mu     4.723
_exptl_absorpt_correction_type     'analytical'
_exptl_absorpt_process_details     '(CrysAlis RED; Oxford Diffraction, 2006)'
_exptl_absorpt_correction_T_min     0.438
_exptl_absorpt_correction_T_max     0.829
_exptl_special_details
;
Absorption correction CrysAlisPro; Oxford Diffraction, 2009;
Version 1.171.33.34d (release 27-02-2009 CrysAlis171.NET)
Absorption correction: analytical, implemented in
CrysAlis RED (Oxford Diffraction, 2006).
;
_diffrn_ambient_temperature     295
_diffrn_radiation_type     'Mo K\a'
_diffrn_radiation_wavelength     0.71073
_diffrn_radiation_source     'fine-focus sealed tube'
_diffrn_radiation_monochromator     graphite
_diffrn_measurement_device_type
;
Oxford Diffraction Xcalibur diffractometer with
Atlas (Gemini ultra Cu) detector
;
_diffrn_measurement_device     'four-cycle diffractometer'
_diffrn_measurement_method     'Rotation method data acquisition using \w'
_diffrn_detector_area_resol_mean     20.7567
_diffrn_reflns_number     4978
_diffrn_reflns_av_R_equivalents     0.0226
_diffrn_reflns_av_sigmaI/netI     0.0162
_diffrn_reflns_theta_min     3.43
_diffrn_reflns_theta_max     26.48
_diffrn_reflns_theta_full     26.48
_diffrn_measured_fraction_theta_max     0.99
_diffrn_measured_fraction_theta_full     0.99
_diffrn_reflns_limit_h_min     -20
_diffrn_reflns_limit_h_max     20
_diffrn_reflns_limit_k_min     -6
_diffrn_reflns_limit_k_max     6
_diffrn_reflns_limit_l_min     -15
_diffrn_reflns_limit_l_max     15
_diffrn_reflns_reduction_process
;
Integration of the CCD images was done by program CrysAlis RED
(Oxford Diffraction, 2006). The same program was used for indexing of the
crystal shape, its refinement and absorption correction.
;
_refine_special_details
;
The refinement was carried out against all reflections. The conventional
<i>R</i>-factor is always based on <i>F</i>. The goodness of fit as well as
the weighted <i>R</i>-factor are based on <i>F</i> and <i>F</i>^2^ for
refinement carried out on <i>F</i> and <i>F</i>^2^, respectively. The
threshold expression is used only for calculating <i>R</i>-factors <i>etc</i>.
and it is not relevant to the choice of reflections for refinement.
The program used for refinement, Jana2006, uses the weighting scheme based on
the experimental expectations, see _refine_ls_weighting_details, that does not
force <i>S</i> to be one. Therefore the values of <i>S</i> are usually larger
than the ones from the <i>SHELX</i> program.
;
_reflns_number_total     1013
_reflns_number_gt     877
_reflns_threshold_expression     I>3\s(I)
_refine_ls_structure_factor_coef     Fsqd
_refine_ls_R_factor_all     0.0201
_refine_ls_R_factor_gt     0.0164
_refine_ls_wR_factor_gt     0.0440
_refine_ls_wR_factor_ref     0.0445
_refine_ls_goodness_of_fit_ref     1.34
_refine_ls_restrained_S_all     ?
_refine_ls_number_reflns     1013
_refine_ls_number_parameters     97
_refine_ls_number_restraints     0
_refine_ls_number_constraints     0
_refine_ls_hydrogen_treatment     ?
_refine_ls_weighting_scheme     sigma
_refine_ls_weighting_details     'w=1/[\s^2^(I)+0.0004I^2^]'
_refine_ls_shift/su_max     0.0097
_refine_ls_shift/su_mean     0.0008
_refine_diff_density_max     0.22
_refine_diff_density_min     -0.23
_refine_ls_extinction_method
                     'B--C type 1 Lorentzian isotropic (Becker & Coppens, 1974)'
_refine_ls_extinction_coef      37E1(8)
_refine_ls_abs_structure_details     ?
_refine_ls_abs_structure_Flack     ?
_refine_ls_abs_structure_Rogers     ?
loop_
    _atom_type_symbol
    _atom_type_scat_dispersion_real
    _atom_type_scat_dispersion_imag
    _atom_type_scat_source
    Ni 0.339 1.112 'International Tables Vol C tables 4.2.6.8 and 6.1.1.1'
    P 0.102 0.094 'International Tables Vol C tables 4.2.6.8 and 6.1.1.1'
    O 0.011 0.006 'International Tables Vol C tables 4.2.6.8 and 6.1.1.1'
    Si 0.082 0.070 'International Tables Vol C tables 4.2.6.8 and 6.1.1.1'
_computing_data_collection     'CrysAlis CCD (Oxford Diffraction, 2006)'
_computing_cell_refinement     'CrysAlis RED (Oxford Diffraction, 2006)'
_computing_data_reduction     'CrysAlis RED (Oxford Diffraction, 2006)'
_computing_structure_solution     '<i>Superflip</i> (Palatinus & Chapuis, 2007)'
_computing_structure_refinement
                                 'JANA2006 (Pet\<r\'i\<cek <i>et al.</i>, 2006)'
_computing_molecular_graphics     'DIAMOND (Brandenburg & Putz, 2005)'
_computing_publication_material
                                 'JANA2006 (Pet\<r\'i\<cek <i>et al.</i>, 2006)'
loop_
    _atom_site_type_symbol
    _atom_site_label
    _atom_site_fract_x
    _atom_site_fract_y
    _atom_site_fract_z
    _atom_site_U_iso_or_equiv
    _atom_site_adp_type
    _atom_site_calc_flag
    _atom_site_refinement_flags
    _atom_site_occupancy
    _atom_site_disorder_assembly
    _atom_site_disorder_group
    Ni Ni1 0.247526(19) 0.35079(6) 0.12916(2) 0.00715(11) Uani d . 1 . .
    Si Si1 0.5 1.16111(18) 0.25 0.0054(3) Uani d . 1 . .
    P P1 0.12621(4) -0.13090(12) 0.13612(5) 0.00608(18) Uani d . 1 . .
    P P2 0.36378(4) 0.83352(12) 0.08433(5) 0.00583(18) Uani d . 1 . .
    O O1 0.14379(10) 0.1598(3) 0.12002(13) 0.0100(5) Uani d . 1 . .
    O O2 0.04526(11) -0.1475(3) 0.17733(12) 0.0088(5) Uani d . 1 . .
    O O3 0.40484(11) 0.7811(3) -0.01825(12) 0.0091(5) Uani d . 1 . .
    O O4 0.19424(10) -0.3018(3) 0.20675(12) 0.0088(5) Uani d . 1 . .
    O O5 0.29494(10) 1.0316(3) 0.04486(12) 0.0091(5) Uani d . 1 . .
    O O6 0.34569(10) 0.5703(3) 0.13237(12) 0.0101(5) Uani d . 1 . .
    O O7 0.43615(10) 0.9697(3) 0.16829(13) 0.0116(5) Uani d . 1 . .
loop_
    _atom_site_aniso_label
    _atom_site_aniso_U_11
    _atom_site_aniso_U_22
    _atom_site_aniso_U_33
    _atom_site_aniso_U_12
    _atom_site_aniso_U_13
    _atom_site_aniso_U_23
    _atom_site_aniso_type_symbol
    Ni1 0.00662(18) 0.00720(17) 0.00757(17) -0.00117(13) 0.00154(12) 0.00048(11)
                                                                              Ni
    Si1 0.0046(5) 0.0065(4) 0.0053(4) 0 0.0012(3) 0 Si
    P1 0.0054(3) 0.0070(3) 0.0061(3) -0.0008(2) 0.0019(2) -0.0002(2) P
    P2 0.0055(3) 0.0064(3) 0.0054(3) -0.0008(2) 0.0010(2) -0.0003(2) P
    O1 0.0076(9) 0.0082(8) 0.0146(8) -0.0006(7) 0.0035(7) 0.0012(7) O
    O2 0.0085(9) 0.0103(8) 0.0088(7) -0.0003(7) 0.0045(6) 0.0001(6) O
    O3 0.0086(9) 0.0128(9) 0.0066(7) -0.0004(7) 0.0030(6) -0.0013(6) O
    O4 0.0079(9) 0.0094(8) 0.0085(8) 0.0019(7) 0.0009(7) -0.0009(6) O
    O5 0.0091(9) 0.0098(8) 0.0081(7) 0.0015(7) 0.0015(6) -0.0008(7) O
    O6 0.0090(9) 0.0099(8) 0.0112(8) -0.0022(7) 0.0019(7) 0.0025(6) O
    O7 0.0092(10) 0.0145(9) 0.0099(8) -0.0035(7) -0.0002(7) -0.0037(7) O
loop_
    _geom_bond_atom_site_label_1
    _geom_bond_atom_site_label_2
    _geom_bond_site_symmetry_1
    _geom_bond_site_symmetry_2
    _geom_bond_distance
    _geom_bond_publ_flag
    Ni1 O1 . . 1.9631(18) yes
    Ni1 O4 . 1_565 2.2351(17) yes
    Ni1 O4 . 6_555 2.1436(14) yes
    Ni1 O5 . 1_545 2.1271(17) yes
    Ni1 O5 . 7_565 2.1509(14) yes
    Ni1 O6 . . 1.9660(18) yes
    Si1 O2 . 5_565 1.6018(18) yes
    Si1 O2 . 6_565 1.6018(18) yes
    Si1 O7 . . 1.5881(16) yes
    Si1 O7 . 2_655 1.5881(16) yes
    P1 O1 . . 1.4759(17) yes
    P1 O2 . . 1.564(2) yes
    P1 O3 . 7_555 1.5888(15) yes
    P1 O4 . . 1.5132(16) yes
    P2 O3 . . 1.5873(19) yes
    P2 O5 . . 1.5017(17) yes
    P2 O6 . . 1.4768(18) yes
    P2 O7 . . 1.5458(16) yes
loop_
    _geom_angle_atom_site_label_1
    _geom_angle_atom_site_label_2
    _geom_angle_atom_site_label_3
    _geom_angle_site_symmetry_1
    _geom_angle_site_symmetry_2
    _geom_angle_site_symmetry_3
    _geom_angle
    _geom_angle_publ_flag
    O1 Ni1 O4 . . 1_565 86.81(7) No
    O1 Ni1 O4 . . 6_555 95.28(6) No
    O1 Ni1 O5 . . 1_545 93.12(7) No
    O1 Ni1 O5 . . 7_565 89.28(6) No
    O1 Ni1 O6 . . . 174.93(7) No
    O4 Ni1 O4 1_565 . 6_555 90.65(6) No
    O4 Ni1 O5 1_565 . 1_545 176.27(5) No
    O4 Ni1 O5 1_565 . 7_565 98.09(6) No
    O4 Ni1 O6 1_565 . . 89.81(7) No
    O4 Ni1 O5 6_555 . 1_545 93.07(6) No
    O4 Ni1 O5 6_555 . 7_565 170.37(7) No
    O4 Ni1 O6 6_555 . . 88.53(6) No
    O5 Ni1 O5 1_545 . 7_565 78.19(6) No
    O5 Ni1 O6 1_545 . . 90 No
    O5 Ni1 O6 7_565 . . 87.45(6) No
    O2 Si1 O2 5_565 . 6_565 108.39(10) No
    O2 Si1 O7 5_565 . . 109.83(8) No
    O2 Si1 O7 5_565 . 2_655 110.56(9) No
    O2 Si1 O7 6_565 . . 110.56(9) No
    O2 Si1 O7 6_565 . 2_655 109.83(8) No
    O7 Si1 O7 . . 2_655 107.67(10) No
    O1 P1 O2 . . . 108.10(10) No
    O1 P1 O3 . . 7_555 111.07(9) No
    O1 P1 O4 . . . 117.37(9) No
    O2 P1 O3 . . 7_555 98.09(9) No
    O2 P1 O4 . . . 112.97(9) No
    O3 P1 O4 7_555 . . 107.57(9) No
    O3 P2 O5 . . . 107.46(9) No
    O3 P2 O6 . . . 109.95(10) No
    O3 P2 O7 . . . 99.69(9) No
    O5 P2 O6 . . . 118.30(10) No
    O5 P2 O7 . . . 111.28(9) No
    O6 P2 O7 . . . 108.55(9) No
    Si1 O2 P1 5_435 . . 140.73(11) No
    P1 O3 P2 7_555 . . 132.51(12) No
    Si1 O7 P2 . . . 168.95(12) No
