# Supplementary material for: Ni2Si(P2O7)2
Source: Acta Crystallogr Sect E Struct Rep Online. 2009 Jun 27;65(Pt 7):i55. doi: 10.1107/S1600536809021734 (PMC2969362; doi:10.1107/S1600536809021734)
Supplement: Supplementary file 2 [file e-65-00i55-Isup2.hkl]

data_I
loop_
 _refln_index_h
 _refln_index_k
 _refln_index_l
 _refln_F_meas
 _refln_F_calc
 _refln_F_sigma
 _refln_observed_status
   4   0   0      8.08      7.60      0.43 o
   6   0   0     23.99     24.63      0.35 o
   8   0   0     68.24     69.83      0.73 o
  10   0   0     51.26     52.03      0.58 o
  12   0   0      7.09      7.02      0.49 o
  14   0   0      2.72      2.20      1.47 <
  16   0   0     50.49     50.70      0.69 o
  18   0   0     36.98     37.13      0.52 o
  20   0   0     28.64     28.69      0.49 o
   1   1   0      3.77      3.88      0.19 o
   3   1   0     11.58     11.34      0.15 o
   5   1   0     23.13     22.84      0.25 o
   7   1   0     36.17     34.56      0.38 o
   9   1   0     12.07     11.85      0.21 o
  11   1   0     12.19     11.83      0.22 o
  13   1   0      9.81     10.05      0.30 o
  15   1   0     10.36     10.08      0.32 o
  17   1   0      3.45      2.19      0.87 <
  19   1   0      1.18      0.49      2.62 <
   0   2   0     33.36     33.04      0.38 o
   2   2   0      8.92      9.16      0.17 o
   4   2   0      1.97      1.10      0.43 <
   6   2   0      6.67      6.66      0.18 o
   8   2   0     32.88     32.40      0.35 o
  10   2   0      4.07      4.06      0.41 o
  12   2   0      7.83      8.09      0.33 o
  14   2   0      9.19      9.44      0.41 o
  16   2   0     12.30     11.99      0.36 o
  18   2   0     16.48     15.97      0.37 o
   1   3   0      3.08      2.24      0.34 o
   3   3   0      2.37      1.69      0.49 <
   5   3   0     12.70     12.57      0.19 o
   7   3   0     13.88     13.56      0.20 o
   9   3   0     14.98     14.93      0.22 o
  11   3   0     12.35     12.45      0.30 o
  13   3   0     17.96     18.20      0.32 o
  15   3   0      1.73      0.75      1.56 <
  17   3   0      1.64      1.00      2.01 <
   0   4   0     52.32     52.52      0.56 o
   2   4   0     20.57     20.60      0.25 o
   4   4   0      6.86      6.83      0.24 o
   6   4   0      9.40      8.97      0.24 o
   8   4   0     53.20     53.61      0.56 o
  10   4   0     34.82     35.50      0.41 o
  12   4   0      4.89      4.89      0.53 o
  14   4   0     10.43     10.17      0.36 o
   1   5   0     19.55     20.04      0.27 o
   3   5   0     14.87     15.20      0.28 o
   5   5   0      3.22      3.40      0.65 <
   7   5   0      6.40      6.34      0.40 o
   9   5   0      6.81      6.55      0.44 o
  11   5   0      4.15      3.36      0.71 <
   0   6   0     40.63     40.82      0.54 o
   2   6   0     12.67     12.52      0.37 o
   4   6   0      9.32      9.67      0.43 o
 -19   1   1      0.00      1.06     12.04 <
 -17   1   1     14.25     14.43      0.30 o
 -15   1   1      2.28      2.03      1.05 <
 -13   1   1     11.12     10.67      0.30 o
 -11   1   1     12.38     12.52      0.22 o
  -9   1   1     23.21     23.66      0.29 o
  -7   1   1     20.13     19.69      0.24 o
  -5   1   1     61.36     61.07      0.63 o
  -3   1   1     51.86     51.63      0.58 o
  -1   1   1     19.30     19.15      0.21 o
   1   1   1     22.46     22.75      0.24 o
   3   1   1     82.31     82.50      0.89 o
   5   1   1     24.81     26.31      0.28 o
   7   1   1      4.27      5.17      0.38 o
   9   1   1      1.82      1.49      0.83 <
  11   1   1     42.83     43.57      0.45 o
  13   1   1     44.62     45.57      0.49 o
  15   1   1     22.21     22.53      0.31 o
  17   1   1      4.92      5.49      0.64 o
  19   1   1     15.68     15.14      0.36 o
 -18   2   1     27.95     27.98      0.40 o
 -16   2   1     41.61     42.08      0.49 o
 -14   2   1     24.97     25.16      0.33 o
 -12   2   1      9.96     10.07      0.28 o
 -10   2   1     49.39     49.87      0.51 o
  -8   2   1     42.17     42.39      0.44 o
  -6   2   1     65.21     63.58      0.66 o
  -4   2   1     13.89     13.02      0.18 o
  -2   2   1     17.99     19.25      0.21 o
   0   2   1     43.17     43.73      0.44 o
   2   2   1     27.56     28.64      0.30 o
   4   2   1     11.39     10.80      0.16 o
   6   2   1     37.47     36.78      0.39 o
   8   2   1     28.66     28.45      0.31 o
  10   2   1     36.15     36.19      0.39 o
  12   2   1      2.05      2.17      1.27 <
  14   2   1     25.25     25.17      0.36 o
  16   2   1     11.64     10.97      0.38 o
  18   2   1     13.26     13.07      0.38 o
 -17   3   1      5.04      5.30      0.72 o
 -15   3   1      4.52      3.83      0.64 o
 -13   3   1      3.66      3.74      0.70 <
 -11   3   1      6.37      6.12      0.34 o
  -9   3   1      2.65      1.95      0.51 <
  -7   3   1      2.90      2.67      0.45 o
  -5   3   1      9.44      9.68      0.18 o
  -3   3   1      9.52     10.14      0.18 o
  -1   3   1      8.12      8.30      0.18 o
   1   3   1      8.07      7.81      0.19 o
   3   3   1     19.93     19.95      0.24 o
   5   3   1     23.33     23.42      0.26 o
   7   3   1     16.02     16.22      0.21 o
   9   3   1     16.00     15.98      0.23 o
  11   3   1      3.02      2.76      0.80 <
  13   3   1     21.16     21.30      0.34 o
  15   3   1      5.90      5.64      0.55 o
  17   3   1      2.21      1.99      1.45 <
 -14   4   1     13.41     13.30      0.33 o
 -12   4   1      4.14      3.63      0.58 o
 -10   4   1     18.70     19.17      0.27 o
  -8   4   1     22.39     22.41      0.28 o
  -6   4   1     27.42     27.24      0.32 o
  -4   4   1     12.73     12.34      0.24 o
  -2   4   1      3.32      3.58      0.50 o
   0   4   1     12.39     12.30      0.21 o
   2   4   1     40.06     40.18      0.42 o
   4   4   1     11.48     11.47      0.22 o
   6   4   1      2.07      1.35      0.82 <
   8   4   1     11.98     12.01      0.28 o
  10   4   1     30.37     30.13      0.38 o
  12   4   1      5.62      5.57      0.47 o
  14   4   1      7.80      7.92      0.43 o
 -11   5   1     20.08     20.22      0.37 o
  -9   5   1      6.15      5.60      0.48 o
  -7   5   1      7.50      7.98      0.36 o
  -5   5   1     27.10     26.95      0.35 o
  -3   5   1     12.74     12.04      0.28 o
  -1   5   1     20.61     20.78      0.26 o
   1   5   1      6.21      5.96      0.26 o
   3   5   1     31.70     31.80      0.38 o
   5   5   1     24.95     24.62      0.34 o
   7   5   1     16.36     16.59      0.30 o
   9   5   1      4.63      4.57      0.59 o
  11   5   1     29.50     28.82      0.42 o
  -4   6   1      5.26      4.98      0.48 o
  -2   6   1     22.55     22.24      0.34 o
   0   6   1     21.50     20.85      0.31 o
   2   6   1      5.05      4.96      0.46 o
   4   6   1      6.74      7.18      0.55 o
 -20   0   2     15.81     14.91      0.47 o
 -18   0   2      2.37      1.66      1.35 <
 -16   0   2     36.95     36.94      0.60 o
 -14   0   2      4.09      3.83      0.98 <
 -12   0   2      0.45      1.24      5.59 <
 -10   0   2     27.86     27.17      0.41 o
  -8   0   2      2.07      1.79      1.50 <
  -6   0   2     19.24     18.52      0.32 o
  -4   0   2     31.53     31.24      0.37 o
  -2   0   2     15.61     15.17      0.20 o
   0   0   2     10.48     10.24      0.14 o
   2   0   2     29.45     29.02      0.30 o
   4   0   2     38.94     39.06      0.41 o
   6   0   2     10.38     10.06      0.39 o
   8   0   2     15.83     15.23      0.36 o
  10   0   2     18.49     18.63      0.29 o
  12   0   2     18.19     17.96      0.40 o
  14   0   2      6.72      6.81      0.52 o
  16   0   2      0.00      0.99     13.69 <
  18   0   2     23.99     24.07      0.46 o
 -19   1   2     18.45     18.15      0.36 o
 -17   1   2     10.61     10.89      0.31 o
 -15   1   2      9.73      9.91      0.35 o
 -13   1   2     38.34     38.82      0.43 o
 -11   1   2     44.54     44.36      0.47 o
  -9   1   2     13.63     13.71      0.24 o
  -7   1   2     23.14     22.80      0.27 o
  -5   1   2     28.00     28.75      0.30 o
  -3   1   2     83.82     82.90      0.89 o
  -1   1   2      6.96      6.74      0.15 o
   1   1   2      2.28      2.02      0.33 o
   3   1   2     42.50     42.62      0.44 o
   5   1   2     29.10     31.25      0.31 o
   7   1   2     16.77     17.06      0.23 o
   9   1   2      7.27      7.05      0.28 o
  11   1   2     17.96     18.29      0.26 o
  13   1   2     50.18     51.89      0.57 o
  15   1   2      7.81      7.69      0.42 o
  17   1   2      8.32      8.27      0.42 o
  19   1   2     12.90     12.28      0.38 o
 -18   2   2      5.17      5.07      0.63 o
 -16   2   2      6.85      6.93      0.44 o
 -14   2   2      1.10      0.79      2.19 <
 -12   2   2      2.59      1.84      0.81 <
 -10   2   2     18.68     18.61      0.24 o
  -8   2   2      4.51      4.13      0.26 o
  -6   2   2      1.45      0.30      0.62 <
  -4   2   2     26.33     25.97      0.28 o
  -2   2   2     38.24     35.60      0.39 o
   0   2   2      3.00      2.40      0.28 o
   2   2   2      5.77      5.49      0.19 o
   4   2   2     21.86     20.96      0.25 o
   6   2   2     31.51     30.46      0.33 o
   8   2   2      9.04      8.26      0.21 o
  10   2   2      3.19      3.53      0.58 <
  12   2   2      6.54      7.15      0.45 o
  14   2   2      3.15      1.91      0.92 <
  16   2   2      3.26      3.66      0.97 <
  18   2   2      2.00      1.74      1.68 <
 -17   3   2      4.18      4.34      0.83 <
 -15   3   2     26.54     27.06      0.38 o
 -13   3   2     44.08     44.56      0.50 o
 -11   3   2     51.23     50.73      0.55 o
  -9   3   2     20.41     20.47      0.27 o
  -7   3   2     19.81     20.24      0.26 o
  -5   3   2     40.39     40.70      0.42 o
  -3   3   2     67.86     67.44      0.69 o
  -1   3   2     21.90     21.64      0.25 o
   1   3   2      9.66      9.98      0.18 o
   3   3   2     56.64     56.39      0.58 o
   5   3   2     93.77     93.93      0.95 o
   7   3   2     22.91     23.44      0.26 o
   9   3   2      2.77      2.48      0.54 <
  11   3   2     12.64     12.40      0.30 o
  13   3   2     48.41     48.21      0.54 o
  15   3   2     16.02     16.08      0.35 o
  17   3   2     10.29     10.81      0.43 o
 -16   4   2      6.54      6.34      0.50 o
 -14   4   2      6.96      7.02      0.44 o
 -12   4   2      9.47      9.65      0.34 o
 -10   4   2      6.07      5.92      0.34 o
  -8   4   2      6.93      6.32      0.27 o
  -6   4   2      0.00      0.58      9.35 <
  -4   4   2      3.65      3.63      0.44 o
  -2   4   2     12.16     12.22      0.19 o
   0   4   2     11.33     11.40      0.20 o
   2   4   2     20.48     20.92      0.25 o
   4   4   2     11.28     11.14      0.24 o
   6   4   2      2.57      2.10      0.88 <
   8   4   2      1.92      1.19      0.99 <
  10   4   2     20.83     21.02      0.32 o
  12   4   2      3.62      3.43      0.71 <
  14   4   2     10.35     10.31      0.37 o
 -11   5   2      6.52      5.93      0.50 o
  -9   5   2      2.41      1.65      1.08 <
  -7   5   2      3.52      3.60      0.61 <
  -5   5   2      5.96      6.05      0.42 o
  -3   5   2      3.48      2.91      0.48 o
  -1   5   2      2.72      2.46      0.59 <
   1   5   2      1.97      2.11      0.84 <
   3   5   2      3.90      3.56      0.53 o
   5   5   2      7.95      7.86      0.33 o
   7   5   2      3.03      3.32      0.66 <
   9   5   2      5.59      5.40      0.55 o
  11   5   2     12.18     11.74      0.48 o
  -4   6   2     11.69     11.51      0.33 o
  -2   6   2      7.77      7.93      0.36 o
   0   6   2      3.07      3.40      0.75 <
   2   6   2      6.31      6.32      0.42 o
 -19   1   3     23.35     23.05      0.37 o
 -17   1   3      7.31      6.41      0.40 o
 -15   1   3     11.55     11.98      0.30 o
 -13   1   3     52.92     53.36      0.56 o
 -11   1   3     42.90     43.31      0.45 o
  -9   1   3     17.65     18.10      0.25 o
  -7   1   3     21.46     20.32      0.25 o
  -5   1   3     49.88     49.90      0.51 o
  -3   1   3     52.16     51.97      0.54 o
  -1   1   3     43.05     42.90      0.45 o
   1   1   3     11.00     10.59      0.15 o
   3   1   3     15.03     16.33      0.18 o
   5   1   3     11.85     12.50      0.18 o
   7   1   3     62.83     62.13      0.64 o
   9   1   3     13.39     13.27      0.22 o
  11   1   3     18.51     18.59      0.29 o
  13   1   3     17.76     18.10      0.33 o
  15   1   3     17.35     17.26      0.34 o
  17   1   3      8.55      8.43      0.42 o
 -20   2   3      2.63      1.24      1.47 <
 -18   2   3     10.14     10.14      0.42 o
 -16   2   3     27.01     27.12      0.35 o
 -14   2   3      8.10      7.95      0.34 o
 -12   2   3      3.21      3.75      0.59 <
 -10   2   3      3.26      3.37      0.45 o
  -8   2   3     57.49     56.79      0.58 o
  -6   2   3     29.04     28.75      0.31 o
  -4   2   3     29.87     29.02      0.31 o
  -2   2   3      2.17      2.27      0.37 <
   0   2   3     52.80     54.15      0.54 o
   2   2   3     42.16     42.36      0.43 o
   4   2   3      7.46      7.72      0.20 o
   6   2   3      3.19      2.25      0.38 o
   8   2   3     45.81     45.80      0.47 o
  10   2   3     33.10     33.70      0.37 o
  12   2   3     12.53     12.88      0.33 o
  14   2   3      2.10      1.77      1.43 <
  16   2   3     44.88     45.75      0.52 o
  18   2   3     26.17     25.65      0.40 o
 -17   3   3      4.77      4.75      0.69 o
 -15   3   3     14.40     14.25      0.29 o
 -13   3   3     23.43     23.67      0.31 o
 -11   3   3      6.23      6.41      0.27 o
  -9   3   3      2.61      2.95      0.48 <
  -7   3   3      1.22      0.63      0.94 <
  -5   3   3     11.81     12.15      0.18 o
  -3   3   3     24.92     24.50      0.27 o
  -1   3   3      7.24      7.36      0.17 o
   1   3   3      7.45      7.10      0.19 o
   3   3   3     32.33     32.15      0.34 o
   5   3   3     13.79     13.77      0.20 o
   7   3   3      5.14      5.46      0.28 o
   9   3   3      7.46      6.84      0.30 o
  11   3   3      9.76      8.90      0.34 o
  13   3   3      2.39      1.28      1.11 <
  15   3   3      4.98      4.18      0.63 o
 -16   4   3     12.35     12.25      0.37 o
 -14   4   3      3.85      3.54      0.66 <
 -12   4   3      2.95      3.42      0.75 <
 -10   4   3      5.98      5.93      0.35 o
  -8   4   3     13.36     13.13      0.24 o
  -6   4   3      9.45     10.02      0.27 o
  -4   4   3     19.77     19.92      0.25 o
  -2   4   3     12.95     13.14      0.20 o
   0   4   3     38.31     37.91      0.40 o
   2   4   3     16.04     15.97      0.23 o
   4   4   3      6.50      6.85      0.29 o
   6   4   3      3.00      2.09      0.80 <
   8   4   3     29.60     28.74      0.36 o
  10   4   3      9.53     10.22      0.33 o
  12   4   3      3.58      3.71      0.70 <
  14   4   3      7.21      7.14      0.47 o
 -11   5   3     29.94     30.14      0.41 o
  -9   5   3     17.95     17.78      0.35 o
  -7   5   3      2.72      3.05      0.79 <
  -5   5   3     27.12     26.85      0.35 o
  -3   5   3     30.94     30.70      0.35 o
  -1   5   3     30.78     30.74      0.35 o
   1   5   3      5.90      5.39      0.37 o
   3   5   3     24.37     24.08      0.33 o
   5   5   3     12.15     11.90      0.35 o
   7   5   3     18.72     18.45      0.36 o
   9   5   3      4.73      4.32      0.67 o
  -2   6   3      2.92      3.31      0.70 <
   0   6   3     15.81     16.02      0.32 o
 -20   0   4     11.92     12.09      0.46 o
 -18   0   4     35.45     36.36      0.49 o
 -16   0   4     48.73     49.26      0.58 o
 -14   0   4     43.49     44.21      0.62 o
 -12   0   4      5.65      5.27      0.50 o
 -10   0   4     66.10     65.50      0.69 o
  -8   0   4     81.37     80.16      0.83 o
  -6   0   4     26.16     28.82      0.30 o
  -4   0   4     42.69     41.42      0.45 o
  -2   0   4     31.19     31.16      0.33 o
   0   0   4     90.53     90.32      0.97 o
   2   0   4     89.22     89.43      0.96 o
   4   0   4     20.23     19.47      0.23 o
   6   0   4     34.96     34.82      0.37 o
   8   0   4     53.89     54.30      0.56 o
  10   0   4     98.75    100.24      1.03 o
  12   0   4      7.40      7.19      0.37 o
  14   0   4      4.12      4.37      0.91 <
  16   0   4     20.93     20.50      0.44 o
  18   0   4     32.62     31.93      0.51 o
 -19   1   4     17.28     17.69      0.31 o
 -17   1   4      9.74     10.01      0.34 o
 -15   1   4      3.77      3.24      0.61 o
 -13   1   4      2.37      2.31      0.99 <
 -11   1   4      8.17      7.62      0.25 o
  -9   1   4      5.67      5.35      0.30 o
  -7   1   4     29.67     28.64      0.31 o
  -5   1   4     25.11     23.55      0.27 o
  -3   1   4      3.55      3.44      0.20 o
  -1   1   4      6.29      6.15      0.15 o
   1   1   4     41.19     40.22      0.42 o
   3   1   4     46.19     43.70      0.47 o
   5   1   4     15.56     15.11      0.19 o
   7   1   4     18.89     18.23      0.23 o
   9   1   4      9.36      9.21      0.23 o
  11   1   4      6.77      6.93      0.35 o
  13   1   4      5.97      5.62      0.44 o
  15   1   4     15.84     15.99      0.34 o
  17   1   4      3.86      3.74      0.67 <
 -20   2   4      5.55      5.21      0.65 o
 -18   2   4      6.27      5.94      0.56 o
 -16   2   4     12.76     12.80      0.31 o
 -14   2   4     15.24     15.20      0.29 o
 -12   2   4     14.97     15.27      0.25 o
 -10   2   4     20.43     20.56      0.25 o
  -8   2   4     30.61     30.31      0.33 o
  -6   2   4      9.48     10.02      0.16 o
  -4   2   4     16.92     16.05      0.19 o
  -2   2   4      9.95     10.19      0.16 o
   0   2   4      1.82      2.35      0.63 <
   2   2   4     36.03     35.65      0.37 o
   4   2   4      4.98      5.11      0.25 o
   6   2   4      6.81      6.81      0.20 o
   8   2   4      5.09      5.49      0.29 o
  10   2   4     18.11     17.49      0.27 o
  12   2   4      4.14      4.44      0.67 o
  14   2   4      2.83      2.64      1.10 <
  16   2   4      4.80      5.15      0.67 o
 -17   3   4     10.75     11.09      0.40 o
 -15   3   4     12.41     12.41      0.30 o
 -13   3   4      2.07      1.76      1.04 <
 -11   3   4     19.03     19.15      0.25 o
  -9   3   4      3.45      3.32      0.41 o
  -7   3   4     19.75     19.47      0.23 o
  -5   3   4      6.98      7.06      0.20 o
  -3   3   4      3.00      2.82      0.30 o
  -1   3   4     10.87     10.55      0.18 o
   1   3   4     34.42     34.10      0.37 o
   3   3   4      6.01      5.69      0.23 o
   5   3   4     15.31     15.23      0.23 o
   7   3   4      7.06      6.99      0.24 o
   9   3   4     16.44     16.20      0.26 o
  11   3   4      1.10      0.49      2.10 <
  13   3   4     10.85     10.42      0.36 o
  15   3   4     14.05     14.13      0.37 o
 -16   4   4     19.09     18.90      0.35 o
 -14   4   4     22.64     22.37      0.34 o
 -12   4   4      7.43      7.52      0.36 o
 -10   4   4     21.18     21.24      0.29 o
  -8   4   4     43.44     43.56      0.49 o
  -6   4   4     32.79     32.38      0.38 o
  -4   4   4      7.91      8.23      0.19 o
  -2   4   4     18.87     19.18      0.23 o
   0   4   4     47.88     48.75      0.50 o
   2   4   4     44.90     45.40      0.47 o
   4   4   4     12.58     12.75      0.26 o
   6   4   4     15.18     14.94      0.27 o
   8   4   4     28.19     27.71      0.38 o
  10   4   4     30.43     30.84      0.39 o
  12   4   4      7.33      7.93      0.42 o
 -11   5   4      4.05      4.49      0.74 <
  -9   5   4      1.58      1.35      1.58 <
  -7   5   4     10.55     10.88      0.32 o
  -5   5   4     16.34     16.24      0.30 o
  -3   5   4      8.47      9.02      0.30 o
  -1   5   4     12.32     12.34      0.30 o
   1   5   4      5.73      5.40      0.47 o
   3   5   4      5.99      5.88      0.49 o
   5   5   4      1.41      0.64      1.87 <
   7   5   4      7.16      7.72      0.47 o
   9   5   4      5.10      4.92      0.59 o
 -19   1   5     30.77     30.98      0.39 o
 -17   1   5      2.24      0.93      1.10 <
 -15   1   5      5.50      5.83      0.48 o
 -13   1   5      8.36      8.23      0.35 o
 -11   1   5     40.52     40.32      0.43 o
  -9   1   5     10.26      9.62      0.21 o
  -7   1   5      2.07      1.79      0.51 <
  -5   1   5     24.47     24.25      0.26 o
  -3   1   5     30.98     32.74      0.32 o
  -1   1   5     27.29     26.52      0.29 o
   1   1   5     28.91     27.80      0.30 o
   3   1   5     14.73     14.84      0.17 o
   5   1   5     59.42     59.25      0.61 o
   7   1   5     16.04     16.25      0.22 o
   9   1   5      2.49      1.76      0.62 <
  11   1   5      6.34      6.07      0.35 o
  13   1   5     44.70     44.68      0.49 o
  15   1   5     21.74     21.85      0.33 o
  17   1   5      1.64      1.37      1.58 <
 -18   2   5     15.80     15.25      0.32 o
 -16   2   5     48.74     49.19      0.53 o
 -14   2   5     29.28     29.44      0.36 o
 -12   2   5      2.55      2.50      0.75 <
 -10   2   5      3.38      2.97      0.46 o
  -8   2   5     54.76     54.74      0.56 o
  -6   2   5     44.42     44.17      0.45 o
  -4   2   5     46.10     45.66      0.47 o
  -2   2   5     10.73     11.12      0.17 o
   0   2   5     54.39     54.82      0.56 o
   2   2   5     20.70     20.99      0.23 o
   4   2   5     34.64     34.96      0.36 o
   6   2   5     23.82     23.46      0.27 o
   8   2   5     16.32     16.52      0.22 o
  10   2   5     12.64     13.15      0.28 o
  12   2   5     21.40     21.52      0.34 o
  14   2   5     14.87     14.69      0.35 o
  16   2   5     22.36     22.28      0.37 o
 -17   3   5      5.58      5.48      0.60 o
 -15   3   5      2.45      2.70      0.96 <
 -13   3   5      8.75      8.92      0.31 o
 -11   3   5     13.25     12.80      0.24 o
  -9   3   5     16.47     16.81      0.23 o
  -7   3   5      3.94      3.76      0.28 o
  -5   3   5      2.88      2.58      0.38 o
  -3   3   5      9.73      9.55      0.20 o
  -1   3   5      1.48      1.37      0.84 <
   1   3   5      7.32      6.92      0.27 o
   3   3   5      9.13      8.89      0.22 o
   5   3   5     26.98     27.13      0.31 o
   7   3   5      7.09      7.18      0.21 o
   9   3   5      0.00      0.46      9.35 <
  11   3   5      7.64      7.73      0.38 o
  13   3   5     13.00     13.21      0.34 o
  15   3   5      7.70      7.32      0.47 o
 -14   4   5     18.19     18.03      0.36 o
 -12   4   5      4.74      4.29      0.50 o
 -10   4   5      2.81      2.74      0.69 <
  -8   4   5     32.79     33.38      0.38 o
  -6   4   5     21.07     21.28      0.26 o
  -4   4   5     20.82     21.12      0.27 o
  -2   4   5      6.46      6.78      0.26 o
   0   4   5     15.19     15.26      0.27 o
   2   4   5     17.11     17.17      0.28 o
   4   4   5     17.44     17.48      0.27 o
   6   4   5      5.89      5.90      0.36 o
   8   4   5      1.58      0.98      1.55 <
  10   4   5     11.27     11.52      0.36 o
  12   4   5     34.23     33.43      0.46 o
 -11   5   5     30.68     30.59      0.42 o
  -9   5   5      3.65      3.88      0.62 <
  -7   5   5      0.95      1.76      2.27 <
  -5   5   5      9.30      9.57      0.32 o
  -3   5   5     39.56     39.18      0.44 o
  -1   5   5     18.99     18.75      0.31 o
   1   5   5      2.76      3.13      0.91 <
   3   5   5      5.93      6.11      0.49 o
   5   5   5     33.71     33.93      0.44 o
   7   5   5      5.45      5.63      0.53 o
 -20   0   6      5.13      4.92      0.80 o
 -18   0   6     14.57     15.06      0.45 o
 -16   0   6      6.36      5.73      0.62 o
 -14   0   6     15.05     15.40      0.41 o
 -12   0   6     17.15     16.89      0.34 o
 -10   0   6     42.70     42.47      0.47 o
  -8   0   6     19.14     18.60      0.31 o
  -6   0   6     22.94     22.35      0.27 o
  -4   0   6     14.01     13.87      0.21 o
  -2   0   6      5.65      6.84      0.21 o
   0   0   6     14.87     13.55      0.20 o
   2   0   6     14.67     14.39      0.18 o
   4   0   6      1.64      1.36      0.61 <
   6   0   6     47.35     46.88      0.49 o
   8   0   6     26.39     26.22      0.31 o
  10   0   6     18.12     18.12      0.27 o
  12   0   6     10.08     10.67      0.46 o
  14   0   6     30.72     30.98      0.48 o
  16   0   6      2.61      1.68      1.50 <
 -19   1   6     20.20     20.18      0.32 o
 -17   1   6      1.79      1.86      1.34 <
 -15   1   6      2.86      2.42      0.84 <
 -13   1   6     19.60     19.30      0.29 o
 -11   1   6     37.26     36.93      0.40 o
  -9   1   6     22.16     22.13      0.26 o
  -7   1   6     17.58     16.93      0.21 o
  -5   1   6     40.70     40.82      0.42 o
  -3   1   6     48.71     48.45      0.50 o
  -1   1   6     38.87     38.80      0.40 o
   1   1   6     14.12     13.98      0.17 o
   3   1   6     28.26     28.00      0.30 o
   5   1   6     29.00     28.99      0.31 o
   7   1   6     29.53     29.63      0.33 o
   9   1   6      2.21      1.29      0.68 <
  11   1   6     14.21     13.79      0.25 o
  13   1   6     20.31     20.34      0.32 o
  15   1   6     13.69     13.44      0.32 o
 -18   2   6      4.71      4.71      0.57 o
 -16   2   6      6.21      6.12      0.43 o
 -14   2   6     23.93     24.39      0.32 o
 -12   2   6     15.80     15.56      0.25 o
 -10   2   6      5.57      5.66      0.30 o
  -8   2   6     20.45     20.88      0.24 o
  -6   2   6      5.99      5.69      0.19 o
  -4   2   6      1.52      1.63      0.53 <
  -2   2   6      1.41      1.75      0.74 <
   0   2   6     10.68     10.93      0.18 o
   2   2   6     10.55     10.11      0.16 o
   4   2   6      7.81      7.75      0.18 o
   6   2   6     22.35     22.27      0.26 o
   8   2   6      7.14      7.86      0.26 o
  10   2   6      8.73      9.67      0.32 o
  12   2   6      8.09      8.39      0.42 o
  14   2   6      7.30      7.01      0.47 o
 -17   3   6     15.44     15.24      0.32 o
 -15   3   6      2.14      2.61      1.12 <
 -13   3   6     39.35     39.44      0.44 o
 -11   3   6     53.57     53.89      0.56 o
  -9   3   6     27.85     27.40      0.32 o
  -7   3   6      4.05      3.96      0.29 o
  -5   3   6     47.05     47.49      0.49 o
  -3   3   6     39.75     39.98      0.42 o
  -1   3   6     35.45     35.83      0.39 o
   1   3   6     22.24     22.47      0.28 o
   3   3   6     33.71     34.17      0.37 o
   5   3   6     47.35     47.60      0.50 o
   7   3   6     41.70     41.80      0.46 o
   9   3   6     16.72     17.08      0.30 o
  11   3   6     16.88     16.67      0.32 o
  13   3   6     27.79     27.73      0.39 o
 -14   4   6     10.16      9.94      0.36 o
 -12   4   6      2.95      1.53      0.80 <
 -10   4   6     20.79     20.66      0.34 o
  -8   4   6      2.57      1.23      0.92 <
  -6   4   6     10.11     10.46      0.25 o
  -4   4   6      6.05      5.86      0.29 o
  -2   4   6     23.16     23.33      0.30 o
   0   4   6      4.10      4.08      0.47 o
   2   4   6      8.24      8.30      0.30 o
   4   4   6      3.44      3.62      0.68 <
   6   4   6     21.17     21.14      0.34 o
   8   4   6      3.18      2.26      1.15 <
  10   4   6      6.50      7.51      0.67 o
  -9   5   6      7.18      7.16      0.38 o
  -7   5   6      2.00      2.21      1.00 <
  -5   5   6      3.00      3.27      0.67 <
  -3   5   6      1.14      1.57      1.89 <
  -1   5   6      1.73      2.08      1.27 <
   1   5   6      1.14      1.23      2.28 <
   3   5   6      2.83      2.97      0.97 <
   5   5   6      5.55      5.04      0.56 o
 -19   1   7     32.46     32.53      0.39 o
 -17   1   7     10.88     11.09      0.32 o
 -15   1   7     18.74     18.74      0.30 o
 -13   1   7      9.18      8.69      0.31 o
 -11   1   7     43.45     43.43      0.45 o
  -9   1   7     18.75     18.52      0.23 o
  -7   1   7     17.51     17.68      0.21 o
  -5   1   7     12.10     12.11      0.19 o
  -3   1   7     60.26     59.89      0.62 o
  -1   1   7     44.37     43.89      0.46 o
   1   1   7     19.50     19.94      0.22 o
   3   1   7     15.69     15.82      0.19 o
   5   1   7     25.88     25.82      0.28 o
   7   1   7      7.92      7.87      0.22 o
   9   1   7     28.98     28.67      0.32 o
  11   1   7      6.80      6.78      0.35 o
  13   1   7     11.41     11.35      0.32 o
  15   1   7      4.93      4.43      0.55 o
 -18   2   7      5.03      5.26      0.55 o
 -16   2   7     19.37     19.23      0.31 o
 -14   2   7     31.42     31.30      0.38 o
 -12   2   7      9.42      9.05      0.26 o
 -10   2   7     13.51     13.86      0.24 o
  -8   2   7     30.96     31.04      0.33 o
  -6   2   7     49.19     49.28      0.51 o
  -4   2   7     10.24     10.25      0.18 o
  -2   2   7      5.39      5.38      0.24 o
   0   2   7     14.62     14.85      0.18 o
   2   2   7     66.18     66.39      0.67 o
   4   2   7     13.75     13.53      0.19 o
   6   2   7      3.16      3.02      0.40 o
   8   2   7     13.66     13.39      0.24 o
  10   2   7     33.53     33.50      0.41 o
  12   2   7     12.35     12.25      0.34 o
  14   2   7      1.67      1.40      1.82 <
 -17   3   7      4.71      4.67      0.57 o
 -15   3   7      4.98      5.05      0.50 o
 -13   3   7     18.38     18.46      0.29 o
 -11   3   7     16.05     15.64      0.27 o
  -9   3   7      3.08      3.19      0.46 o
  -7   3   7      9.92      9.76      0.21 o
  -5   3   7     28.19     28.36      0.31 o
  -3   3   7     14.15     14.11      0.22 o
  -1   3   7      8.35      8.49      0.24 o
   1   3   7      1.34      0.73      1.08 <
   3   3   7      9.35      9.15      0.21 o
   5   3   7     10.31     10.09      0.18 o
   7   3   7      7.72      8.38      0.31 o
   9   3   7      2.93      2.77      0.78 <
  11   3   7      5.62      5.28      0.48 o
  13   3   7     12.62     12.18      0.41 o
 -14   4   7     20.56     20.73      0.34 o
 -12   4   7      2.51      1.68      0.98 <
 -10   4   7      5.19      5.31      0.48 o
  -8   4   7      7.05      6.83      0.40 o
  -6   4   7     15.79     15.09      0.27 o
  -4   4   7     11.04     11.40      0.29 o
  -2   4   7      3.77      3.82      0.55 o
   0   4   7     11.21     10.98      0.32 o
   2   4   7     21.28     21.49      0.33 o
   4   4   7      0.00      0.75     10.72 <
   6   4   7     12.39     11.99      0.33 o
   8   4   7      7.85      7.18      0.42 o
  10   4   7     21.59     21.31      0.46 o
  -9   5   7      7.53      7.95      0.46 o
  -7   5   7     15.29     15.05      0.36 o
  -5   5   7      6.66      6.75      0.36 o
  -3   5   7     21.29     21.28      0.33 o
  -1   5   7     25.68     25.75      0.35 o
   1   5   7     22.51     22.31      0.36 o
   3   5   7     12.85     12.64      0.35 o
   5   5   7     19.21     19.39      0.36 o
 -20   0   8      1.84      1.57      2.17 <
 -18   0   8      6.11      6.38      0.67 o
 -16   0   8     30.53     29.60      0.47 o
 -14   0   8     23.90     24.31      0.43 o
 -12   0   8     35.26     35.85      0.44 o
 -10   0   8      3.92      3.53      0.56 o
  -8   0   8     78.38     78.66      0.80 o
  -6   0   8     58.02     58.83      0.60 o
  -4   0   8     29.07     29.69      0.32 o
  -2   0   8     14.58     15.06      0.21 o
   0   0   8     52.60     52.58      0.55 o
   2   0   8     48.40     47.96      0.51 o
   4   0   8     10.00      9.79      0.19 o
   6   0   8     10.16     10.42      0.24 o
   8   0   8     49.73     50.26      0.54 o
  10   0   8     41.10     41.68      0.48 o
  12   0   8     38.08     38.79      0.51 o
  14   0   8     12.12     11.71      0.47 o
 -19   1   8      4.47      4.66      0.55 o
 -17   1   8     10.36     10.37      0.30 o
 -15   1   8     11.37     11.34      0.28 o
 -13   1   8     14.69     14.55      0.28 o
 -11   1   8      3.24      2.70      0.43 o
  -9   1   8     19.13     18.83      0.23 o
  -7   1   8     21.35     21.30      0.25 o
  -5   1   8      1.82      1.68      0.63 <
  -3   1   8     25.14     24.89      0.27 o
  -1   1   8     13.21     12.82      0.18 o
   1   1   8     11.13     11.03      0.17 o
   3   1   8     32.38     31.91      0.34 o
   5   1   8     17.21     17.33      0.21 o
   7   1   8      2.72      1.92      0.50 <
   9   1   8      9.44      9.50      0.22 o
  11   1   8     19.38     19.27      0.30 o
  13   1   8      1.22      1.98      1.96 <
 -18   2   8      3.21      3.68      0.78 <
 -16   2   8     13.74     13.86      0.30 o
 -14   2   8      5.39      5.41      0.45 o
 -12   2   8      4.17      4.07      0.45 o
 -10   2   8      4.45      4.80      0.40 o
  -8   2   8      9.05      8.95      0.21 o
  -6   2   8     20.28     20.57      0.25 o
  -4   2   8     20.60     20.72      0.24 o
  -2   2   8     13.13     13.20      0.21 o
   0   2   8     15.52     15.89      0.19 o
   2   2   8     20.11     20.18      0.23 o
   4   2   8      8.89      8.29      0.17 o
   6   2   8      8.98      8.94      0.20 o
   8   2   8      9.19      9.28      0.28 o
  10   2   8      3.33      3.22      0.74 <
  12   2   8     17.16     16.71      0.31 o
 -17   3   8     19.00     18.43      0.39 o
 -15   3   8      6.98      7.03      0.44 o
 -13   3   8      7.87      7.74      0.35 o
 -11   3   8      4.47      4.22      0.46 o
  -9   3   8     11.64     11.58      0.21 o
  -7   3   8     29.04     28.88      0.34 o
  -5   3   8     17.79     17.88      0.26 o
  -3   3   8     26.44     26.93      0.30 o
  -1   3   8     15.41     15.63      0.24 o
   1   3   8     13.04     12.90      0.23 o
   3   3   8     23.33     23.14      0.28 o
   5   3   8     17.58     17.26      0.24 o
   7   3   8      7.59      7.76      0.36 o
   9   3   8      8.96      8.69      0.37 o
  11   3   8     21.35     20.99      0.39 o
 -14   4   8     20.54     20.90      0.48 o
 -12   4   8      5.15      5.22      0.67 o
 -10   4   8      2.02      2.77      1.31 <
  -8   4   8     34.45     34.42      0.40 o
  -6   4   8     17.77     17.09      0.28 o
  -4   4   8     12.55     12.35      0.28 o
  -2   4   8      7.31      7.57      0.33 o
   0   4   8     34.05     34.30      0.41 o
   2   4   8     33.80     34.63      0.46 o
   4   4   8     15.46     15.17      0.32 o
   6   4   8      8.69      8.28      0.37 o
   8   4   8     24.64     24.17      0.37 o
  -7   5   8      2.55      2.03      1.06 <
  -5   5   8     12.35     12.39      0.35 o
  -3   5   8      9.67      9.73      0.33 o
  -1   5   8      4.47      5.42      0.53 o
   1   5   8      2.49      1.76      1.04 <
 -19   1   9     15.48     15.10      0.32 o
 -17   1   9      7.94      8.28      0.36 o
 -15   1   9     13.03     12.97      0.29 o
 -13   1   9      6.19      6.29      0.36 o
 -11   1   9     25.20     24.98      0.29 o
  -9   1   9     44.24     44.57      0.46 o
  -7   1   9     18.60     18.73      0.25 o
  -5   1   9      1.34      1.03      0.86 <
  -3   1   9     18.91     19.19      0.22 o
  -1   1   9     32.78     33.03      0.35 o
   1   1   9     11.87     11.79      0.19 o
   3   1   9      2.63      2.77      0.42 o
   5   1   9     32.27     32.78      0.34 o
   7   1   9     32.82     32.57      0.36 o
   9   1   9      1.84      1.10      1.08 <
  11   1   9      9.39      9.31      0.31 o
  13   1   9      6.44      6.38      0.45 o
 -18   2   9     24.62     24.25      0.35 o
 -16   2   9     30.75     30.97      0.38 o
 -14   2   9     41.50     40.63      0.46 o
 -12   2   9     12.46     12.34      0.25 o
 -10   2   9     15.63     15.05      0.24 o
  -8   2   9     25.53     25.62      0.31 o
  -6   2   9     34.84     34.88      0.38 o
  -4   2   9     20.77     21.01      0.24 o
  -2   2   9     28.60     28.83      0.31 o
   0   2   9     10.64     10.39      0.17 o
   2   2   9     36.76     36.75      0.38 o
   4   2   9     20.78     20.73      0.24 o
   6   2   9     36.96     36.64      0.40 o
   8   2   9     13.98     13.48      0.27 o
  10   2   9     11.01     11.21      0.30 o
  12   2   9      4.95      4.78      0.51 o
 -15   3   9      9.10      9.21      0.50 o
 -13   3   9      6.35      6.43      0.55 o
 -11   3   9      9.23      9.56      0.32 o
  -9   3   9      8.78      8.53      0.30 o
  -7   3   9      1.30      0.18      1.46 <
  -5   3   9      9.30      9.90      0.26 o
  -3   3   9      3.63      3.36      0.46 o
  -1   3   9      7.07      6.87      0.31 o
   1   3   9      2.63      2.42      0.65 <
   3   3   9      3.79      3.83      0.44 o
   5   3   9      9.78      8.95      0.31 o
   7   3   9      5.74      5.97      0.63 o
   9   3   9      5.20      4.96      0.77 o
 -12   4   9      7.12      7.08      0.52 o
 -10   4   9     11.27     10.69      0.39 o
  -8   4   9      0.00      1.03     10.37 <
  -6   4   9     15.45     15.19      0.32 o
  -4   4   9     19.36     19.63      0.30 o
  -2   4   9     12.68     12.58      0.29 o
   0   4   9      1.10      1.40      1.87 <
   2   4   9     27.83     27.97      0.37 o
   4   4   9     13.33     13.06      0.41 o
   6   4   9     12.99     12.32      0.43 o
 -18   0  10     12.84     13.08      0.48 o
 -16   0  10      2.21      3.90      1.76 <
 -14   0  10     10.34     10.75      0.50 o
 -12   0  10     22.93     22.43      0.34 o
 -10   0  10     19.47     19.84      0.29 o
  -8   0  10     23.03     23.55      0.29 o
  -6   0  10     23.93     24.42      0.29 o
  -4   0  10     19.31     19.32      0.26 o
  -2   0  10     34.94     34.72      0.39 o
   0   0  10     17.82     17.56      0.27 o
   2   0  10     31.73     31.62      0.36 o
   4   0  10     13.41     13.45      0.28 o
   6   0  10     27.16     27.14      0.33 o
   8   0  10     10.23     10.17      0.40 o
  10   0  10     18.34     18.41      0.40 o
  12   0  10      3.82      4.43      0.93 <
 -17   1  10      7.29      7.36      0.39 o
 -15   1  10      8.65      9.25      0.33 o
 -13   1  10      8.07      7.39      0.36 o
 -11   1  10     37.12     36.95      0.40 o
  -9   1  10     16.15     15.88      0.22 o
  -7   1  10      4.07      4.46      0.39 o
  -5   1  10     10.10     10.36      0.20 o
  -3   1  10     24.07     23.99      0.27 o
  -1   1  10     22.68     22.70      0.27 o
   1   1  10     19.50     19.65      0.23 o
   3   1  10      2.02      1.73      0.57 <
   5   1  10     32.53     32.49      0.36 o
   7   1  10     17.69     17.59      0.26 o
   9   1  10     14.22     14.21      0.29 o
  11   1  10     13.79     13.80      0.32 o
 -16   2  10      4.44      4.21      0.65 o
 -14   2  10      7.45      7.92      0.41 o
 -12   2  10     11.42     10.92      0.27 o
 -10   2  10      9.71      9.81      0.24 o
  -8   2  10      9.32      9.53      0.25 o
  -6   2  10     10.21     10.75      0.20 o
  -4   2  10     18.98     19.45      0.23 o
  -2   2  10      7.38      7.49      0.20 o
   0   2  10     12.05     12.44      0.20 o
   2   2  10     19.09     19.55      0.25 o
   4   2  10      0.95      1.21      1.63 <
   6   2  10     11.09     11.03      0.26 o
   8   2  10      8.36      8.20      0.39 o
  10   2  10      4.84      4.52      0.55 o
 -15   3  10      6.76      6.19      0.58 o
 -13   3  10      6.28      6.02      0.58 o
 -11   3  10     31.17     31.04      0.43 o
  -9   3  10     22.75     23.02      0.37 o
  -7   3  10     20.95     20.88      0.31 o
  -5   3  10     16.29     16.43      0.26 o
  -3   3  10     46.02     46.14      0.49 o
  -1   3  10     32.75     32.69      0.37 o
   1   3  10     19.95     19.85      0.28 o
   3   3  10      2.88      2.81      0.69 <
   5   3  10     30.93     30.76      0.44 o
   7   3  10     15.59     15.43      0.41 o
 -10   4  10     16.51     16.36      0.37 o
  -8   4  10     13.18     12.69      0.31 o
  -6   4  10     13.74     13.94      0.30 o
  -4   4  10     12.35     12.89      0.34 o
  -2   4  10     12.10     11.80      0.35 o
   0   4  10     10.14     10.18      0.42 o
   2   4  10     10.73     10.31      0.43 o
   4   4  10      7.65      7.40      0.50 o
 -17   1  11     22.11     22.08      0.37 o
 -15   1  11     10.12     10.36      0.37 o
 -13   1  11     23.16     23.03      0.35 o
 -11   1  11     24.87     24.92      0.30 o
  -9   1  11     25.23     24.95      0.31 o
  -7   1  11      6.47      6.15      0.29 o
  -5   1  11     32.53     32.96      0.35 o
  -3   1  11      4.46      4.35      0.26 o
  -1   1  11     23.90     23.37      0.30 o
   1   1  11     23.15     23.35      0.27 o
   3   1  11     27.37     27.27      0.32 o
   5   1  11     11.29     11.57      0.26 o
   7   1  11     19.30     18.99      0.36 o
   9   1  11     16.96     16.66      0.34 o
 -16   2  11     21.53     21.22      0.37 o
 -14   2  11     20.00     19.86      0.35 o
 -12   2  11      7.96      7.67      0.41 o
 -10   2  11     21.37     21.35      0.31 o
  -8   2  11     17.10     16.65      0.27 o
  -6   2  11     34.91     34.89      0.38 o
  -4   2  11     17.22     17.25      0.24 o
  -2   2  11     22.19     22.27      0.28 o
   0   2  11      2.07      1.78      0.68 <
   2   2  11     30.59     30.30      0.36 o
   4   2  11     33.36     33.39      0.42 o
   6   2  11     12.69     12.53      0.54 o
   8   2  11     11.61     11.51      0.61 o
 -13   3  11      7.22      7.01      0.53 o
 -11   3  11      4.65      3.88      0.66 o
  -9   3  11      0.84      0.95      3.35 <
  -7   3  11      1.82      0.64      1.16 <
  -5   3  11     19.46     19.76      0.31 o
  -3   3  11     17.10     17.40      0.28 o
  -1   3  11      4.77      4.88      0.44 o
   1   3  11      2.72      2.61      0.77 <
   3   3  11      9.00      9.45      0.42 o
   5   3  11     16.40     16.06      0.54 o
  -8   4  11      6.65      6.56      0.46 o
  -6   4  11     17.32     17.43      0.36 o
  -4   4  11     16.47     16.24      0.34 o
  -2   4  11      4.59      4.91      0.55 o
   0   4  11      1.22      0.56      1.92 <
 -16   0  12     14.48     14.25      0.48 o
 -14   0  12     40.64     39.96      0.55 o
 -12   0  12     10.49     10.43      0.47 o
 -10   0  12      5.19      4.57      0.66 o
  -8   0  12     17.64     17.70      0.38 o
  -6   0  12     36.02     35.67      0.47 o
  -4   0  12     15.82     16.17      0.35 o
  -2   0  12     44.77     45.35      0.53 o
   0   0  12     21.79     21.89      0.33 o
   2   0  12     45.39     45.20      0.51 o
   4   0  12     20.28     20.12      0.45 o
 -15   1  12     16.03     15.40      0.35 o
 -13   1  12      1.61      1.10      1.55 <
 -11   1  12      4.60      4.63      0.54 o
  -9   1  12      4.86      5.16      0.48 o
  -7   1  12     20.21     20.14      0.31 o
  -5   1  12     21.82     21.99      0.28 o
  -3   1  12      0.00      0.47      8.80 <
  -1   1  12     14.14     14.26      0.25 o
   1   1  12     16.69     17.03      0.29 o
   3   1  12     12.15     12.47      0.29 o
   5   1  12      3.70      3.46      0.60 o
   7   1  12     21.30     21.15      0.49 o
 -14   2  12     14.06     14.21      0.41 o
 -12   2  12      5.21      4.81      0.66 o
 -10   2  12      4.39      4.73      0.67 o
  -8   2  12      0.00      0.51     11.62 <
  -6   2  12     13.87     14.14      0.29 o
  -4   2  12      4.35      4.41      0.43 o
  -2   2  12      7.96      8.45      0.37 o
   0   2  12      1.87      0.91      1.12 <
   2   2  12      4.28      3.97      0.52 o
   4   2  12     13.52     13.19      0.51 o
   6   2  12     11.64     11.97      0.56 o
 -11   3  12      2.14      1.88      1.52 <
  -9   3  12      9.43      9.17      0.36 o
  -7   3  12     26.87     26.72      0.37 o
  -5   3  12     17.66     17.62      0.31 o
  -3   3  12      0.32      1.73      7.12 <
  -1   3  12     11.27     11.36      0.34 o
   1   3  12     17.09     16.31      0.37 o
   3   3  12     22.23     21.95      0.53 o
 -13   1  13     18.55     18.54      0.34 o
 -11   1  13     21.26     21.07      0.34 o
  -9   1  13     21.35     21.23      0.33 o
  -7   1  13      6.38      6.36      0.38 o
  -5   1  13     12.20     12.52      0.29 o
  -3   1  13     19.71     19.89      0.30 o
  -1   1  13     16.89     16.90      0.31 o
   1   1  13     17.39     17.32      0.37 o
   3   1  13     15.99     15.65      0.36 o
 -12   2  13     24.55     24.81      0.41 o
 -10   2  13     10.52     10.10      0.41 o
  -8   2  13     34.70     34.60      0.46 o
  -6   2  13     19.10     19.09      0.36 o
  -4   2  13     18.98     19.17      0.35 o
  -2   2  13     19.49     19.88      0.33 o
   0   2  13     20.38     20.35      0.33 o
   2   2  13      6.68      6.69      0.39 o
  -7   3  13      1.05      1.50      2.77 <
  -5   3  13      9.79      8.89      0.41 o
  -3   3  13      6.06      5.86      0.44 o
  -1   3  13     10.34     10.32      0.36 o
 -12   0  14     11.38     11.56      0.46 o
 -10   0  14     30.74     30.07      0.47 o
  -8   0  14     11.22     11.41      0.43 o
  -6   0  14      7.16      7.18      0.50 o
  -4   0  14     11.10     11.25      0.39 o
  -2   0  14     36.84     36.78      0.48 o
   0   0  14     12.90     12.40      0.54 o
   2   0  14      2.14      2.54      1.73 <
 -11   1  14     17.36     17.78      0.38 o
  -9   1  14     21.22     21.47      0.43 o
  -7   1  14      3.92      4.00      0.70 <
  -5   1  14     11.50     11.30      0.35 o
  -3   1  14     11.57     11.51      0.34 o
  -1   1  14     19.36     19.30      0.40 o
   1   1  14      6.03      5.76      0.52 o
   3   1  14      6.28      6.02      0.76 o
  -8   2  14      7.99      8.41      0.46 o
  -6   2  14      0.45      1.50      6.04 <
  -4   2  14     10.65     11.07      0.37 o
  -2   2  14     13.06     13.24      0.35 o
   0   2  14      6.39      6.27      0.54 o
  -7   1  15     23.60     23.42      0.39 o
  -5   1  15     18.87     18.71      0.36 o
  -3   1  15     19.86     19.77      0.36 o
